# Supplementary material for: Sci-Fin: Visual Mining Spatial and Temporal Behavior Features from Social Media
Source: Sensors (Basel). 2016 Dec 20;16(12):2194. doi: 10.3390/s16122194 (PMC5191173; doi:10.3390/s16122194)
Supplement: Supplementary file 1 [file sensors-16-02194-s001.zip]

Archive with 2 entries (2 files):
- Sci-FinSystem-BasicFunctions.mp4
- Sci-FinSystem-Interaction.mp4
